# Supplementary material for: Microsatellite markers from the 'South American fruit fly' Anastrepha fraterculus: a valuable tool for population genetic analysis and SIT applications
Source: BMC Genet. 2014 Dec 1;15(Suppl 2):S13. doi: 10.1186/1471-2156-15-S2-S13 (PMC4255783; doi:10.1186/1471-2156-15-S2-S13)
Supplement: Additional file 1 — Basic characteristics and PCR amplification conditions of 50 A. fraterculus microsatellite loci. Detailed legend: N: number of individuals analyzed; Dye: fluorescent label incorporated in forward primers; T: optimized annealing temperature; [MgCl2]: optimized magnesium chloride concentration; Size: size of PCR product predicted by Primer 3 software. A: Number of alleles detected. NA: no PCR amplification observed; ND: number of alleles not determined; MP: multiple peaks or bands observed in agarose gels or capillary electrophoresis analysis; CP: complex peaks: complex pattern of peaks observed in capillary electrophoresis analysis, difficult allele scoring. * Primers designed by GIS Company using Designer PCR software v 1.03 (Research Genetics, Inc.). [file 1471-2156-15-S2-S13-S1.xls]

## Sheet: Hoja1
Locus	GenBank Accession no.	N	Repeat motif	Primer sequence (5´- 3´)	Dye	T(°C)	[MgCl2] (mM)	Size (bp)	A
AfA3 GIS*	KJ619799	10	(CA)5T(CA)5	F: AAAGTCTTCTCAACGCAAACAC		50	1.5	293	NA
				R: GGCTCCTCTACGGCAATC
AfA7	KJ619803	120	(CA)14	F: TGACTCCATGCGATCTATGC	6-FAM	58	1.5	150	14
				R: GCGTAGTTTGCGGTGTGATA
AfA8	KJ619804	10	(TG)12	F:AGACCATTCAGCACCAGTCC		58	1.5	142	NA
				R:CCTTCTCCACCAACATAGCA
AfA9	KJ619805	30	(TG)10	F:GCTTGACTCCAAGCAGTGTG		58	1.5	188	6
				R:TGTCCAGTGTAGCAGTTCGAG
AfA10	KJ619806	120	(TG)10	F: ACTATTTGCGCGCTTGCTAT	6-FAM	58	1.5	154	6
				R: TCCTCAACATTCGCACTCAG
AfA12	KJ619808	10	(CA)9CG(CA)6	F:ACGCCCATTTTTCAAAACAC		58	1.5	154	NA
				R:GTGTATGCGTTTCCATGCTG
AfA101	KJ619809	90	(GT)15	F: GCACGTGTATGTGTGTGGTTT	TET	58	1.5	152	CP
				R: GGAACAGAGGTGGCAATACG
AfA102	KJ619810	120	(TG)12	F: AGCAGGCAGGATTCTAACGA	6-FAM	58	1.5	148	8
				R: CGTAACCACCCAGCGATTT
AfA103	KJ619811	10	(CA)19	F: TCCACTCTCCACTGTCACCA		58	1.5	149	MP
				R: CTCATCCAGCCATTTTCCAT
AfA107	KJ619815	10	(CA)9	F:AAGTTCATTCCAACCGAACG		58	1.5	163	4
				R:CCAAATTGTGTGCTGCCTAA
AfA109	KJ619817	10	(CA)6CC(CA)5	F:GAATGTAATGCCCGTCGATT		58	1.5	147	4
				R:GGCACAGTGGAGATGGAACT
AfA110	KJ619818	10	(TG)8	F:TACACTCCTTGTGCGCTGTT		58	1.5	126	NA
				R:GCAGTTTCCGCTAAGTGCTC
AfA111	KJ619819	10	(CA)13	F: TGCCAACCGTTTTTAGCAAT		58	1.5	150	NA
				R: CATCGTCCCATATACGGAAAA
AfA112	KJ619820	120	(TG)11	F:TTGCAACGCCATGAAATACT	6-FAM	60	1	136	13
				R:TGATTTGTGGCAAAAACTGC
AfA115	KJ619823	120	(CA)11	F:AAATGCGACCTTTTCCCTTT	HEX	58	1	152	11
				R:GACTTGGATGGGAAGCCTGT
AfA117	KJ619825	120	(CA)11	F:TGTTGCAACCTTTTTGCTTG	6-FAM	58	1.5	166	12
				R:GCGCTTTACATTGTTGTTGC
AfA118	KJ619826	10	(CA)13	F:ATAACTTGACGCACCAAGCA		58	1.5	156	NA
				R:GCGACGTACAACAACAATGC
AfA119	KJ619827	10	(TG)11	F:CTGCCTTGGCGCTCTAATAC		58	1.5	133	NA
				R:GAACACAGGCTCGAACACAA
AfA120	KJ619828	120	(CA)10	F:GCCTAATGGCGTAACAAAGC	TET	58	1.5	157	14
				R:ACCAACTATCAGCGGGTGAC
AfA122	KJ619830	120	(TG)13	F:ATAGTGCCAGGCCAATGAGT	HEX	58	1.5	152	11
				R:TTTCGCCGACACATTAATCA
Af B1 GIS*	KJ619833	10	(TC)14	F: GTCGGATTTATTGGGTATTGC		58	1.5	296	NA
				R: AAGGCAGACATAGAAAGAGGG
Af B2 GIS*	KJ619834	10	(TC)11	F: TCGCATTATGAAGTTGCCAG		50	2	270	NA
				R: GCCCGTTAAAAATGAAGCTG
AfB5	KJ619837	10	(TC)9	F:ACATAGATTTGCGGGAGTCG	TET	58	1.5	170	4
				R:AAGAGTTGTGAAAATTGCCTTGA
AfB104	KJ619848	10	(TC)20	F: GTCGACCCTTCTCCGTTTTT		58	1.5	147	NA
				R: AAGAGGGAGAGACCCGAGAG
AfB107	KJ619851	20	(TC)17TA(TC)6	F:TGATTGTATCCAACCAACCTCA		58	1.5	156	5
				R:CAACCGAAACGAAATTGTGA
AfB110	KJ619854	10	(GA)10TAA(GA)15	F:AATCATGTGCAGCATCGTACA		58	1.5	165	4
				R:CCCTGTCTCCTTCTCTTCCTC
Af B119	KJ619863	30	(TC)7	F:CATTACCCCCGTCACTATGG		58	1.5	155	6
				R:TGACAGCATTTAGGGGACAA
Af C5 GIS*	KJ619873	10	(TTG)8	F: TATGCCTCCATTCCTCTCG		56	1.5	174	ND
				R: GAGCCTGACGAAGATGACC
AfAfC8	KJ619876	10	(TTG)7	F:AAAAAGGCTTTCGACCCAGT		60	1	152	NA
				R:CGAATTTATATCCGGCCAAG
AfC103	KJ619883	120	(TTG)8	F:GGTTGGCAAGAGATTGGTGT	HEX	60	1.5	148	11
				R:GTGAGCAGCAACATCTCCAG
AfC104	KJ619884	120	(TTG)6	F:AACGTCGTTTAGGACGATGG	6-FAM	60	1.5	150	7
				R:GACGAAGACGTCCGATGATT
AfC106	KJ619886	10	(TTG)6	F:TTTGCTGGCGTTGCTAGTATT		58	1	180	3
				R:ACCAGAGCAGCAGCAACAAT
AfC107	KJ619887	10	(CAA)8	F: CCATCACCACCAATAATTTGC	HEX	58	1	158	NA
				R: TGGCGAAGATGTCAACGATA
AfC108	KJ619888	10	(CAA)5(CAG) (CAA)3	F:CACCAGTTCACGTTCCACAC		58	1.5	156	5
				R:GGATGTTGTTGCTGCTGATG
AfC113	KJ619893	30	(CAA)7	F: CAAGGACTGTCACTCCAGCA	6-FAM	58	1.5	156	CP
				R: TTTGGGAATGCTGTCGAAGT
AfC116	KJ619896	10	(CAA)5	F: TCGGTTAATTGGTGGATCGT	6-FAM	58	1.5	171	NA
				R: GAAGGCTGTTAAAGTTGTTGTCG
AfC123	KJ619903	10	(TTG)6	F:GCCTACCCTTTGGAACACAA		58	1	191	2
				R:ATGGCAATCATTCAGCACAA
Af D1 GIS*	KJ619905	10	(CAT)10	F: GCGTCACAAATGCCAATG		58	2	127	NA
				R: TGGTGATGGGTAGGCTGAC
Af D3 GIS*	KJ619907	10	(CAT)6	F: CCACTTAATGGTGAGGTTCTG		58	1.5	284	NA
				R: CCAAGAGGATGTAATGACTGG
AfD4	KJ619908	120	(ATG)6	F: ACGCTAAGCAATGCGTGTAA	HEX	58	1.5	158	7
				R: TGGCAAAGCATGTCATCACT
AfD8	KJ619912	120	(ATG)5	F: TCTTCCAATACCTCGCGAAT	HEX	58	1.5	152	7
				R: AAACCATACATGCCGGACTC
AfD12	KJ619916	120	(CAT)6	F: CAATAGGAAGGCGTCACGTT	HEX	58	1.5	157	7
				R: CGATATTGGCGATGATGTTG
AfD105	KJ619921	120	(TG)7CG(TG)4	F: TGAGTGGTTGTTTTCGCTGA	6-FAM	58	1.5	157	10
				R: AGTGCCGCTAATGATGACAA
AfD106	KJ619922	10	(TCA)5 (TCG) (TCA)2	F: AGCCAACATTCGAGTCATCA		58	1.5	191	4
				R: TTGCCTCTTTCATTGTGACG
AfD111	KJ619927	10	(ATG)8	F: TAAAGCAAGCACTGGCTCAC		58	1	135	MP
				R: CGAGCAGGTGCTTTATAGGG
AfD113	KJ619929	10	(ATG)5	F:TCCGATTGGAGGTTGGAATA		55	1.5	140	3
				R:TGACTTTCACGGTTTGATGG
AfD117	KJ619933	10	(CAT)9	F:AATGAGCCATCTCGAAGTGC		55	1.5	167	3
				R:CGCGTAGGTGTTGTTGATGA
AfD119	KJ619935	10	(ATG)7	F:TCTCCCGCTGTCGATTATTT		58	1.5	155	MP
				R:CGTGCCACTGCTACTCACAT
AfD121	KJ619937	10	(CAT)3CAA(CAT)4	F:CAGTTGAGTGATGGGCAGAA		58	1.5	167	NA
				R:GATGATGAGAAGCGCAACAC
AfD123	KJ619939	90	(CAT)7	F:ATAAGCCAAAGTGCCACTGC	TET	58	1.5	158	6
				R:TCTCCCGCTGTCGATTATTT
