# Supplementary material for: Microsatellite markers from the 'South American fruit fly' Anastrepha fraterculus: a valuable tool for population genetic analysis and SIT applications
Source: BMC Genet. 2014 Dec 1;15(Suppl 2):S13. doi: 10.1186/1471-2156-15-S2-S13 (PMC4255783; doi:10.1186/1471-2156-15-S2-S13)
Supplement: Additional file 2 — Microsatellite analysis of wild populations and laboratory strains of A. fraterculus. Detailed legend: Na: number of alleles per locus; HO: observed heterozygosity; HE: expected heterozygosity; Null: estimated null allele frequency [66]; *value differs significantly from expectation under Hardy-Weinberg equilibrium (after Bonferroni correction). †Significant frequencies of null alleles (P < 0.05). A total of 122 individuals (31 individuals of IGEAF, 30 of IPCL, 32 of Concordia and 29 of Puerto Yeruá) were analyzed. [file 1471-2156-15-S2-S13-S2.xls]

## Sheet: Hoja1
Locus	Allele range	IGEAF		IPCL		Concordia		Puerto Yeruá
		Na	HO	Na	HO	Na	HO	Na	HO
			HE		HE		HE		HE
			(Null)		(Null)		(Null)		(Null)
AfA7	122-156	7	0.42	4	0.13	11	0.63	8	0.66
			0.56*		0.32*		0.81*		0.77
			(0.14)		(0.40)†		(0.12)†		(0.07)
AfA10	132-154	4	0.42	4	0.53	3	0.45	3	0.54
			0.66*		0.62		0.54		0.53
			(0.21)†		(0.06)		(0.01)		(0.01)
AfA102	135-163	9	0.42	8	0.25	11	0.58	8	0.29
			0.76*		0.72*		0.82*		0.68*
			(0.28)†		(0.51)†		(0.16)†		(0.4)†
AfA112	128-148	11	0.84	12	0.7	10	0.81	12	0.89
			0.89		0.87*		0.89		0.89
			(0.02)		(0.09)†		(0.03)		(0.01)
AfA115	136-152	8	0.71	4	0.31	7	0.5	4	0.35
			0.75		0.52*		0.61		0.57*
			(0.02)		(0.25)†		(0.09)		(0.22)†
AfA117	148-168	5	0.5	4	0.6	8	0.65	8	0.55
			0.52		0.57		0.79*		0.81*
			(0.01)		(0.03)		(0.10)		(0.18)†
AfA120	144-166	13	0.74	9	0.46	10	0.63	8	0.76
			0.88*		0.85*		0.9*		0.83
			(0.08)†		(0.28)†		(0.17)†		(0.04)
AfA122	112-128	8	0.5	5	0.27	9	0.67	7	0.76
			0.54		0.29		0.76		0.82
			(0.03)		(0.04)		(0.05)		(0.03)
AfC103	148-172	7	0.8	6	0.77	10	0.9	6	0.66
			0.79		0.72		0.84		0.75
			(0.05)		(0.08)		(0.16)		(0.03)
AfC104	138-153	4	0.29	4	0.45	5	0.47	5	0.22
			0.58*		0.63*		0.51		0.49*
			(0.25)†		(0.19)†		(0.19)		(0.45)†
AfD4	147-165	5	0.53	4	0.33	4	0.53	4	0.66
			0.51		0.53*		0.51		0.6
			(0.03)		(0.22)†		(0.03)		(0.05)
AfD8	146-158	3	0.16	5	0.5	3	0.13	3	0.03
			0.15		0.52		0.12		0.3*
			(0.04)		(0.01)		(0.02)		(0.80)†
AfD12	147-162	4	0.55	4	0.6	3	0.53	3	0.45
			0.68		0.69		0.56		0.55
			(0.09)		(0.05)		(0.01)		(0.10)
AfD105	137-159	5	0.52	6	0.37	6	0.38	5	0.31
			0.51		0.59*		0.33		0.38
			(0.02)		(0.22)†		(0.07)		(0.09)
