# Supplementary material for: Microsatellite markers from the 'South American fruit fly' Anastrepha fraterculus: a valuable tool for population genetic analysis and SIT applications
Source: BMC Genet. 2014 Dec 1;15(Suppl 2):S13. doi: 10.1186/1471-2156-15-S2-S13 (PMC4255783; doi:10.1186/1471-2156-15-S2-S13)
Supplement: Additional file 3 — Table S1 Allelic frequencies obtained from GENEPOP for IGEAF and IPCL laboratory strains and Concordia and Puerto Yeruá wild populations (122 individuals) for each locus (14 loci). [file 1471-2156-15-S2-S13-S3.xls]

## Sheet: Hoja1
Locus	Allele size	IGEAF	IPCL	Concordia	Puerto Yerua	Overall
A7	122	0.0323	0.0000	0.0000	0.0172	0.0123
	124	0.0000	0.0000	0.0156	0.0345	0.0123
	126	0.0000	0.0000	0.2031	0.1897	0.0984
	128	0.2581	0.1500	0.1875	0.1034	0.1762
	130	0.6129	0.8167	0.3438	0.3793	0.5369
	132	0.0000	0.0000	0.1094	0.2241	0.0820
	134	0.0000	0.0167	0.0312	0.0345	0.0205
	136	0.0161	0.0000	0.0469	0.0172	0.0205
	140	0.0323	0.0000	0.0000	0.0000	0.0082
	142	0.0161	0.0000	0.0000	0.0000	0.0041
	144	0.0000	0.0000	0.0156	0.0000	0.0041
	146	0.0323	0.0000	0.0156	0.0000	0.0123
	152	0.0000	0.0000	0.0156	0.0000	0.0041
	156	0.0000	0.0167	0.0156	0.0000	0.0082
A7 # samples		31	30	32	29	122
A10	148	0.4677	0.5667	0.5645	0.4107	0.5042
	150	0.3387	0.0667	0.3871	0.5536	0.3333
	152	0.1290	0.1833	0.0484	0.0357	0.1000
	154	0.0645	0.1833	0.0000	0.0000	0.0625
A10 # samples		31	30	31	28	120
A102	135	0.0323	0.1296	0.0161	0.0000	0.0427
	141	0.0000	0.1852	0.0000	0.0000	0.0427
	143	0.4194	0.5000	0.3871	0.1071	0.3547
	145	0.0161	0.0370	0.0484	0.0000	0.0256
	147	0.0161	0.0000	0.0806	0.0357	0.0342
	149	0.0968	0.0000	0.0968	0.1429	0.0855
	151	0.2097	0.0000	0.0645	0.5357	0.2009
	153	0.0161	0.0370	0.1129	0.0179	0.0470
	155	0.0000	0.0000	0.0806	0.0000	0.0214
	157	0.0000	0.0370	0.0484	0.0357	0.0299
	159	0.0806	0.0556	0.0484	0.0179	0.0513
	161	0.1129	0.0185	0.0000	0.0000	0.0342
	163	0.0000	0.0000	0.0161	0.1071	0.0299
A102 # samples		31	27	31	28	117
A112	124	0.0000	0.0000	0.0000	0.0357	0.0083
	126	0.0000	0.0167	0.0000	0.0000	0.0041
	128	0.0968	0.0667	0.0938	0.0179	0.0702
	130	0.1774	0.1000	0.1562	0.0893	0.1322
	132	0.0323	0.0167	0.1250	0.0714	0.0620
	134	0.1129	0.0833	0.0938	0.1607	0.1116
	136	0.0968	0.0333	0.2188	0.1071	0.1157
	138	0.0161	0.1000	0.1094	0.2321	0.1116
	140	0.1774	0.2500	0.0781	0.0893	0.1488
	142	0.0645	0.2333	0.0625	0.0357	0.0992
	144	0.1129	0.0500	0.0469	0.0893	0.0744
	146	0.0806	0.0333	0.0000	0.0357	0.0372
	148	0.0323	0.0167	0.0156	0.0357	0.0248
A112 # samples		31	30	32	28	121
A115	136	0.0000	0.0000	0.0312	0.0357	0.0167
	138	0.3710	0.2069	0.5781	0.5714	0.4333
	140	0.2903	0.6552	0.2344	0.3214	0.3708
	142	0.1774	0.1207	0.0469	0.0000	0.0875
	144	0.0323	0.0000	0.0469	0.0714	0.0375
	146	0.0161	0.0000	0.0000	0.0000	0.0042
	148	0.0161	0.0000	0.0469	0.0000	0.0167
	150	0.0161	0.0000	0.0000	0.0000	0.0042
	152	0.0806	0.0172	0.0156	0.0000	0.0292
A115 # samples		31	29	32	28	120
A117	150	0.0000	0.0000	0.0000	0.0172	0.0042
	152	0.0667	0.0000	0.0323	0.0172	0.0292
	154	0.0000	0.0000	0.0000	0.0517	0.0125
	156	0.0000	0.0000	0.1774	0.0345	0.0542
	158	0.0000	0.0500	0.0323	0.0000	0.0208
	160	0.2000	0.3833	0.3710	0.2069	0.2917
	162	0.0500	0.0333	0.1129	0.2586	0.1125
	164	0.6667	0.5333	0.1129	0.2241	0.3833
	166	0.0167	0.0000	0.1452	0.1897	0.0875
	168	0.0000	0.0000	0.0161	0.0000	0.0042
A117 # samples		30	30	31	29	120
A120	140	0.0323	0.0000	0.0000	0.0000	0.0083
	144	0.0645	0.1429	0.0000	0.0000	0.0500
	146	0.0161	0.0000	0.0000	0.0000	0.0042
	148	0.0161	0.0000	0.1094	0.1897	0.0792
	150	0.0161	0.0179	0.0625	0.0690	0.0417
	152	0.0323	0.0000	0.1250	0.0517	0.0542
	154	0.0968	0.0357	0.1250	0.1897	0.1125
	156	0.0645	0.2857	0.1250	0.1897	0.1625
	158	0.0806	0.1429	0.1562	0.0172	0.1000
	160	0.2581	0.0536	0.1250	0.2586	0.1750
	162	0.0806	0.0357	0.0625	0.0000	0.0458
	164	0.1613	0.1607	0.0781	0.0345	0.1083
	166	0.0806	0.1250	0.0312	0.0000	0.0583
A120 # samples		31	28	32	29	120
A122	112	0.0000	0.0000	0.0806	0.0000	0.0208
	114	0.0333	0.0000	0.0645	0.0690	0.0417
	116	0.0333	0.0000	0.0484	0.0690	0.0375
	118	0.1167	0.0000	0.0323	0.1724	0.0792
	120	0.0167	0.0167	0.1129	0.2759	0.1042
	122	0.6667	0.8333	0.4516	0.2586	0.5542
	124	0.0833	0.1167	0.1129	0.0862	0.1000
	126	0.0333	0.0167	0.0806	0.0690	0.0500
	128	0.0167	0.0167	0.0161	0.0000	0.0125
A122 # samples		30	30	31	29	120
C103	142	0.0000	0.0000	0.0156	0.0000	0.0041
	148	0.0645	0.0000	0.0469	0.0172	0.0328
	151	0.1774	0.3167	0.1719	0.1207	0.1967
	154	0.0323	0.0167	0.1094	0.2069	0.0902
	157	0.2903	0.4000	0.1719	0.2069	0.2664
	160	0.1129	0.0667	0.2656	0.3966	0.2090
	163	0.2903	0.1667	0.1406	0.0517	0.1639
	166	0.0000	0.0333	0.0312	0.0000	0.0164
	169	0.0000	0.0000	0.0156	0.0000	0.0041
	172	0.0323	0.0000	0.0312	0.0000	0.0164
C103 # samples		31	30	32	29	122
C104	138	0.0000	0.0000	0.0156	0.0000	0.0042
	141	0.0968	0.2241	0.1406	0.0741	0.1345
	144	0.6129	0.5345	0.6719	0.7037	0.6303
	147	0.1613	0.0172	0.0156	0.1111	0.0756
	150	0.1290	0.2241	0.1562	0.0741	0.1471
	153	0.0000	0.0000	0.0000	0.0370	0.0084
C104 # samples		31	29	32	27	119
D4	150	0.0333	0.0000	0.0000	0.0000	0.0083
	153	0.1167	0.0333	0.0312	0.0000	0.0455
	156	0.0333	0.2000	0.0312	0.0690	0.0826
	159	0.6833	0.6500	0.6406	0.5345	0.6281
	162	0.1333	0.1167	0.2969	0.3448	0.2231
	165	0.0000	0.0000	0.0000	0.0517	0.0124
D4 # samples		30	30	32	29	121
D8	146	0.0000	0.0167	0.0000	0.0000	0.0041
	149	0.0645	0.1667	0.0156	0.0000	0.0615
	152	0.9194	0.6667	0.9375	0.8276	0.8402
	155	0.0161	0.1333	0.0469	0.0517	0.0615
	158	0.0000	0.0167	0.0000	0.1207	0.0328
D8 # samples		31	30	32	29	122
D12	147	0.0000	0.0179	0.0000	0.0000	0.0042
	153	0.0323	0.0000	0.0000	0.0000	0.0083
	156	0.4032	0.3214	0.6094	0.6207	0.4917
	159	0.2097	0.3393	0.2500	0.1724	0.2417
	162	0.3548	0.3214	0.1406	0.2069	0.2542
D12 # samples		31	28	32	29	120
D105	137	0.0000	0.0000	0.0156	0.0000	0.0041
	143	0.0000	0.0000	0.0156	0.0172	0.0082
	145	0.0000	0.0333	0.0156	0.0000	0.0123
	149	0.0323	0.0167	0.0000	0.0000	0.0123
	151	0.0000	0.0667	0.0156	0.0000	0.0205
	153	0.0645	0.1667	0.0000	0.0172	0.0615
	155	0.6774	0.6167	0.8125	0.7759	0.7213
	157	0.1935	0.1000	0.1250	0.1552	0.1434
	159	0.0323	0.0000	0.0000	0.0345	0.0164
D105 # samples		31	30	32	29	122
