# Supplementary material for: Microsatellite markers from the 'South American fruit fly' Anastrepha fraterculus: a valuable tool for population genetic analysis and SIT applications
Source: BMC Genet. 2014 Dec 1;15(Suppl 2):S13. doi: 10.1186/1471-2156-15-S2-S13 (PMC4255783; doi:10.1186/1471-2156-15-S2-S13)
Supplement: Additional file 4 — Table S2 Observed and expected genotypic frequencies obtained from GENEPOP for each population (4 populations, 122 individuals) and locus (14 loci). [file 1471-2156-15-S2-S13-S4.xls]

## Sheet: Hoja1
Pop: IGEAF
	Locus: A7
Genotypes	Observed	Expected
122 , 122	0	0.0164
128 , 122	0	0.5246
128 , 128	4	19672
130 , 122	2	12459
130 , 128	7	99672
130 , 130	13	115246
136 , 122	0	0.0328
136 , 128	0	0.2623
136 , 130	1	0.6230
136 , 136	0	0.0000
140 , 122	0	0.0656
140 , 128	0	0.5246
140 , 130	0	12459
140 , 136	0	0.0328
140 , 140	1	0.0164
142 , 122	0	0.0328
142 , 128	1	0.2623
142 , 130	0	0.6230
142 , 136	0	0.0164
142 , 140	0	0.0328
142 , 142	0	0.0000
146 , 122	0	0.0656
146 , 128	0	0.5246
146 , 130	2	12459
146 , 136	0	0.0328
146 , 140	0	0.0656
146 , 142	0	0.0328
146 , 146	0	0.0164
Expected number of homozygotes : 13.5410
Observed number of homozygotes : 18
Expected number of heterozygotes: 17.4590
Observed number of heterozygotes: 13
Locus: A10
Genotypes	Observed	Expected
148 , 148	9	66557
150 , 148	6	99836
150 , 150	7	34426
152 , 148	3	38033
152 , 150	0	27541
152 , 152	2	0.4590
154 , 148	2	19016
154 , 150	1	13770
154 , 152	1	0.5246
154 , 154	0	0.0984
Expected number of homozygotes : 10.6557
Observed number of homozygotes : 18
Expected number of heterozygotes: 20.3443
Observed number of heterozygotes: 13
Locus: A102
Genotypes	Observed	Expected
135 , 135	0	0.0164
143 , 135	2	0.8525
143 , 143	8	53279
145 , 135	0	0.0328
145 , 143	1	0.4262
145 , 145	0	0.0000
147 , 135	0	0.0328
147 , 143	1	0.4262
147 , 145	0	0.0164
147 , 147	0	0.0000
149 , 135	0	0.1967
149 , 143	2	25574
149 , 145	0	0.0984
149 , 147	0	0.0984
149 , 149	2	0.2459
151 , 135	0	0.4262
151 , 143	2	55410
151 , 145	0	0.2131
151 , 147	0	0.2131
151 , 149	0	12787
151 , 151	4	12787
153 , 135	0	0.0328
153 , 143	1	0.4262
153 , 145	0	0.0164
153 , 147	0	0.0164
153 , 149	0	0.0984
153 , 151	0	0.2131
153 , 153	0	0.0000
159 , 135	0	0.1639
159 , 143	1	21311
159 , 145	0	0.0820
159 , 147	0	0.0820
159 , 149	0	0.4918
159 , 151	0	10656
159 , 153	0	0.0820
159 , 159	2	0.1639
161 , 135	0	0.2295
161 , 143	0	29836
161 , 145	0	0.1148
161 , 147	0	0.1148
161 , 149	0	0.6885
161 , 151	3	14918
161 , 153	0	0.1148
161 , 159	0	0.5738
161 , 161	2	0.3443
Expected number of homozygotes : 7.3770
Observed number of homozygotes : 18
Expected number of heterozygotes: 23.6230
Observed number of heterozygotes: 13
Locus: A112
Genotypes	Observed	Expected
128 , 128	2	0.2459
130 , 128	0	10820
130 , 130	2	0.9016
132 , 128	0	0.1967
132 , 130	0	0.3607
132 , 132	0	0.0164
134 , 128	0	0.6885
134 , 130	4	12623
134 , 132	0	0.2295
134 , 134	0	0.3443
136 , 128	0	0.5902
136 , 130	0	10820
136 , 132	0	0.1967
136 , 134	1	0.6885
136 , 136	0	0.2459
138 , 128	0	0.0984
138 , 130	0	0.1803
138 , 132	0	0.0328
138 , 134	0	0.1148
138 , 136	0	0.0984
138 , 138	0	0.0000
140 , 128	2	10820
140 , 130	3	19836
140 , 132	0	0.3607
140 , 134	0	12623
140 , 136	2	10820
140 , 138	0	0.1803
140 , 140	0	0.9016
142 , 128	0	0.3934
142 , 130	0	0.7213
142 , 132	1	0.1311
142 , 134	0	0.4590
142 , 136	0	0.3934
142 , 138	0	0.0656
142 , 140	2	0.7213
142 , 142	0	0.0984
144 , 128	0	0.6885
144 , 130	0	12623
144 , 132	0	0.2295
144 , 134	0	0.8033
144 , 136	2	0.6885
144 , 138	0	0.1148
144 , 140	2	12623
144 , 142	0	0.4590
144 , 144	1	0.3443
146 , 128	0	0.4918
146 , 130	0	0.9016
146 , 132	0	0.1639
146 , 134	2	0.5738
146 , 136	1	0.4918
146 , 138	1	0.0820
146 , 140	0	0.9016
146 , 142	0	0.3279
146 , 144	1	0.5738
146 , 146	0	0.1639
148 , 128	0	0.1967
148 , 130	0	0.3607
148 , 132	1	0.0656
148 , 134	0	0.2295
148 , 136	0	0.1967
148 , 138	0	0.0328
148 , 140	0	0.3607
148 , 142	1	0.1311
148 , 144	0	0.2295
148 , 146	0	0.1639
148 , 148	0	0.0164
Expected number of homozygotes : 3.2787
Observed number of homozygotes : 5
Expected number of heterozygotes: 27.7213
Observed number of heterozygotes: 26
Locus: A115
Genotypes	Observed	Expected
138 , 138	3	41475
140 , 138	9	67869
140 , 140	2	25082
142 , 138	4	41475
142 , 140	1	32459
142 , 142	3	0.9016
144 , 138	2	0.7541
144 , 140	0	0.5902
144 , 142	0	0.3607
144 , 144	0	0.0164
146 , 138	0	0.3770
146 , 140	1	0.2951
146 , 142	0	0.1803
146 , 144	0	0.0328
146 , 146	0	0.0000
148 , 138	1	0.3770
148 , 140	0	0.2951
148 , 142	0	0.1803
148 , 144	0	0.0328
148 , 146	0	0.0164
148 , 148	0	0.0000
150 , 138	1	0.3770
150 , 140	0	0.2951
150 , 142	0	0.1803
150 , 144	0	0.0328
150 , 146	0	0.0164
150 , 148	0	0.0164
150 , 150	0	0.0000
152 , 138	0	18852
152 , 140	3	14754
152 , 142	0	0.9016
152 , 144	0	0.1639
152 , 146	0	0.0820
152 , 148	0	0.0820
152 , 150	0	0.0820
152 , 152	1	0.1639
Expected number of homozygotes : 7.7377
Observed number of homozygotes : 9
Expected number of heterozygotes: 23.2623
Observed number of heterozygotes: 22
Locus: A117
Genotypes	Observed	Expected
152 , 152	0	0.1017
160 , 152	0	0.8136
160 , 160	2	11186
162 , 152	0	0.2034
162 , 160	0	0.6102
162 , 162	0	0.0508
164 , 152	4	27119
164 , 160	8	81356
164 , 162	2	20339
164 , 164	13	132203
166 , 152	0	0.0678
166 , 160	0	0.2034
166 , 162	1	0.0508
166 , 164	0	0.6780
166 , 166	0	0.0000
Expected number of homozygotes : 14.4915
Observed number of homozygotes : 15
Expected number of heterozygotes: 15.5085
Observed number of heterozygotes: 15
Locus: A120
Genotypes	Observed	Expected
140 , 140	1	0.0164
144 , 140	0	0.1311
144 , 144	0	0.0984
146 , 140	0	0.0328
146 , 144	0	0.0656
146 , 146	0	0.0000
148 , 140	0	0.0328
148 , 144	0	0.0656
148 , 146	0	0.0164
148 , 148	0	0.0000
150 , 140	0	0.0328
150 , 144	0	0.0656
150 , 146	0	0.0164
150 , 148	0	0.0164
150 , 150	0	0.0000
152 , 140	0	0.0656
152 , 144	0	0.1311
152 , 146	0	0.0328
152 , 148	0	0.0328
152 , 150	0	0.0328
152 , 152	0	0.0164
154 , 140	0	0.1967
154 , 144	0	0.3934
154 , 146	1	0.0984
154 , 148	0	0.0984
154 , 150	1	0.0984
154 , 152	1	0.1967
154 , 154	0	0.2459
156 , 140	0	0.1311
156 , 144	1	0.2623
156 , 146	0	0.0656
156 , 148	0	0.0656
156 , 150	0	0.0656
156 , 152	1	0.1311
156 , 154	1	0.3934
156 , 156	0	0.0984
158 , 140	0	0.1639
158 , 144	1	0.3279
158 , 146	0	0.0820
158 , 148	0	0.0820
158 , 150	0	0.0820
158 , 152	0	0.1639
158 , 154	0	0.4918
158 , 156	1	0.3279
158 , 158	1	0.1639
160 , 140	0	0.5246
160 , 144	0	10492
160 , 146	0	0.2623
160 , 148	0	0.2623
160 , 150	0	0.2623
160 , 152	0	0.5246
160 , 154	1	15738
160 , 156	0	10492
160 , 158	0	13115
160 , 160	4	19672
162 , 140	0	0.1639
162 , 144	0	0.3279
162 , 146	0	0.0820
162 , 148	0	0.0820
162 , 150	0	0.0820
162 , 152	0	0.1639
162 , 154	0	0.4918
162 , 156	0	0.3279
162 , 158	1	0.4098
162 , 160	1	13115
162 , 162	1	0.1639
164 , 140	0	0.3279
164 , 144	1	0.6557
164 , 146	0	0.1639
164 , 148	0	0.1639
164 , 150	0	0.1639
164 , 152	0	0.3279
164 , 154	1	0.9836
164 , 156	0	0.6557
164 , 158	0	0.8197
164 , 160	4	26230
164 , 162	1	0.8197
164 , 164	1	0.7377
166 , 140	0	0.1639
166 , 144	1	0.3279
166 , 146	0	0.0820
166 , 148	1	0.0820
166 , 150	0	0.0820
166 , 152	0	0.1639
166 , 154	0	0.4918
166 , 156	0	0.3279
166 , 158	0	0.4098
166 , 160	2	13115
166 , 162	0	0.4098
166 , 164	1	0.8197
166 , 166	0	0.1639
Expected number of homozygotes : 3.6721
Observed number of homozygotes : 8
Expected number of heterozygotes: 27.3279
Observed number of heterozygotes: 23
Locus: A122
Genotypes	Observed	Expected
114 , 114	0	0.0169
116 , 114	0	0.0678
116 , 116	0	0.0169
118 , 114	0	0.2373
118 , 116	1	0.2373
118 , 118	0	0.3559
120 , 114	0	0.0339
120 , 116	0	0.0339
120 , 118	0	0.1186
120 , 120	0	0.0000
122 , 114	2	13559
122 , 116	1	13559
122 , 118	4	47458
122 , 120	1	0.6780
122 , 122	14	132203
124 , 114	0	0.1695
124 , 116	0	0.1695
124 , 118	1	0.5932
124 , 120	0	0.0847
124 , 122	2	33898
124 , 124	1	0.1695
126 , 114	0	0.0678
126 , 116	0	0.0678
126 , 118	1	0.2373
126 , 120	0	0.0339
126 , 122	1	13559
126 , 124	0	0.1695
126 , 126	0	0.0169
128 , 114	0	0.0339
128 , 116	0	0.0339
128 , 118	0	0.1186
128 , 120	0	0.0169
128 , 122	1	0.6780
128 , 124	0	0.0847
128 , 126	0	0.0339
128 , 128	0	0.0000
Expected number of homozygotes : 13.7966
Observed number of homozygotes : 15
Expected number of heterozygotes: 16.2034
Observed number of heterozygotes: 15
Locus: C103
Genotypes	Observed	Expected
148 , 148	0	0.0984
151 , 148	0	0.7213
151 , 151	2	0.9016
154 , 148	0	0.1311
154 , 151	0	0.3607
154 , 154	0	0.0164
157 , 148	1	11803
157 , 151	3	32459
157 , 154	1	0.5902
157 , 157	3	25082
160 , 148	2	0.4590
160 , 151	0	12623
160 , 154	0	0.2295
160 , 157	1	20656
160 , 160	0	0.3443
163 , 148	1	11803
163 , 151	4	32459
163 , 154	1	0.5902
163 , 157	5	53115
163 , 160	4	20656
163 , 163	1	25082
172 , 148	0	0.1311
172 , 151	0	0.3607
172 , 154	0	0.0656
172 , 157	1	0.5902
172 , 160	0	0.2295
172 , 163	1	0.5902
172 , 172	0	0.0164
Expected number of homozygotes : 6.3934
Observed number of homozygotes : 6
Expected number of heterozygotes: 24.6066
Observed number of heterozygotes: 25
Locus: C104
Genotypes	Observed	Expected
141 , 141	1	0.2459
144 , 141	3	37377
144 , 144	15	115246
147 , 141	0	0.9836
147 , 144	2	62295
147 , 147	4	0.7377
150 , 141	1	0.7869
150 , 144	3	49836
150 , 147	0	13115
150 , 150	2	0.4590
Expected number of homozygotes : 12.9672
Observed number of homozygotes : 22
Expected number of heterozygotes: 18.0328
Observed number of heterozygotes: 9
Locus: D4
Genotypes	Observed	Expected
150 , 150	0	0.0169
153 , 150	0	0.2373
153 , 153	0	0.3559
156 , 150	0	0.0678
156 , 153	0	0.2373
156 , 156	0	0.0169
159 , 150	2	13898
159 , 153	5	48644
159 , 156	1	13898
159 , 159	14	138983
162 , 150	0	0.2712
162 , 153	2	0.9492
162 , 156	1	0.2712
162 , 159	5	55593
162 , 162	0	0.4746
Expected number of homozygotes : 14.7627
Observed number of homozygotes : 14
Expected number of heterozygotes: 15.2373
Observed number of heterozygotes: 16
Locus: D8
Genotypes	Observed	Expected
149 , 149	0	0.0984
152 , 149	4	37377
152 , 152	26	261639
155 , 149	0	0.0656
155 , 152	1	0.9344
155 , 155	0	0.0000
Expected number of homozygotes : 26.2623
Observed number of homozygotes : 26
Expected number of heterozygotes: 4.7377
Observed number of heterozygotes: 5
Locus: D12
Genotypes	Observed	Expected
153 , 153	0	0.0164
156 , 153	0	0.8197
156 , 156	7	49180
159 , 153	0	0.4262
159 , 156	5	53279
159 , 159	2	12787
162 , 153	2	0.7213
162 , 156	6	90164
162 , 159	4	46885
162 , 162	5	37869
Expected number of homozygotes : 10.0000
Observed number of homozygotes : 14
Expected number of heterozygotes: 21.0000
Observed number of heterozygotes: 17
Locus: D105
Genotypes	Observed	Expected
149 , 149	0	0.0164
153 , 149	0	0.1311
153 , 153	1	0.0984
155 , 149	1	13770
155 , 153	2	27541
155 , 155	14	141148
157 , 149	0	0.3934
157 , 153	0	0.7869
157 , 155	11	82623
157 , 157	0	10820
159 , 149	1	0.0656
159 , 153	0	0.1311
159 , 155	0	13770
159 , 157	1	0.3934
159 , 159	0	0.0164
Expected number of homozygotes : 15.3279
Observed number of homozygotes : 15
Expected number of heterozygotes: 15.6721
Observed number of heterozygotes: 16
Pop: IPCL
Locus: A7
Genotypes	Observed	Expected
128 , 128	3	0.6102
130 , 128	2	74746
130 , 130	23	199322
134 , 128	1	0.1525
134 , 130	0	0.8305
134 , 134	0	0.0000
156 , 128	0	0.1525
156 , 130	1	0.8305
156 , 134	0	0.0169
156 , 156	0	0.0000
Expected number of homozygotes : 20.5424
Observed number of homozygotes : 26
Expected number of heterozygotes: 9.4576
Observed number of heterozygotes: 4
Locus: A10
Genotypes	Observed	Expected
148 , 148	10	95085
150 , 148	1	23051
150 , 150	1	0.1017
152 , 148	5	63390
152 , 150	1	0.7458
152 , 152	2	0.9322
154 , 148	8	63390
154 , 150	0	0.7458
154 , 152	1	20508
154 , 154	1	0.9322
Expected number of homozygotes : 11.4746
Observed number of homozygotes : 14
Expected number of heterozygotes: 18.5254
Observed number of heterozygotes: 16
Locus: A102
Genotypes	Observed	Expected
135 , 135	3	0.3962
141 , 135	0	13208
141 , 141	4	0.8491
143 , 135	1	35660
143 , 141	0	50943
143 , 143	12	66226
145 , 135	0	0.2642
145 , 141	0	0.3774
145 , 143	0	10189
145 , 145	1	0.0189
153 , 135	0	0.2642
153 , 141	0	0.3774
153 , 143	0	10189
153 , 145	0	0.0755
153 , 153	1	0.0189
157 , 135	0	0.2642
157 , 141	2	0.3774
157 , 143	0	10189
157 , 145	0	0.0755
157 , 153	0	0.0755
157 , 157	0	0.0189
159 , 135	0	0.3962
159 , 141	0	0.5660
159 , 143	2	15283
159 , 145	0	0.1132
159 , 153	0	0.1132
159 , 157	0	0.1132
159 , 159	0	0.0566
161 , 135	0	0.1321
161 , 141	0	0.1887
161 , 143	0	0.5094
161 , 145	0	0.0377
161 , 153	0	0.0377
161 , 157	0	0.0377
161 , 159	1	0.0566
161 , 161	0	0.0000
Expected number of homozygotes : 7.9811
Observed number of homozygotes : 21
Expected number of heterozygotes: 19.0189
Observed number of heterozygotes: 6
Locus: A112
Genotypes	Observed	Expected
126 , 126	0	0.0000
128 , 126	0	0.0678
128 , 128	1	0.1017
130 , 126	0	0.1017
130 , 128	0	0.4068
130 , 130	1	0.2542
132 , 126	0	0.0169
132 , 128	0	0.0678
132 , 130	0	0.1017
132 , 132	0	0.0000
134 , 126	0	0.0847
134 , 128	0	0.3390
134 , 130	1	0.5085
134 , 132	0	0.0847
134 , 134	0	0.1695
136 , 126	0	0.0339
136 , 128	0	0.1356
136 , 130	0	0.2034
136 , 132	0	0.0339
136 , 134	0	0.1695
136 , 136	0	0.0169
138 , 126	1	0.1017
138 , 128	0	0.4068
138 , 130	0	0.6102
138 , 132	0	0.1017
138 , 134	1	0.5085
138 , 136	0	0.2034
138 , 138	1	0.2542
140 , 126	0	0.2542
140 , 128	1	10169
140 , 130	1	15254
140 , 132	0	0.2542
140 , 134	3	12712
140 , 136	1	0.5085
140 , 138	0	15254
140 , 140	3	17797
142 , 126	0	0.2373
142 , 128	0	0.9492
142 , 130	2	14237
142 , 132	1	0.2373
142 , 134	0	11864
142 , 136	0	0.4746
142 , 138	2	14237
142 , 140	1	35593
142 , 142	3	15424
144 , 126	0	0.0508
144 , 128	0	0.2034
144 , 130	0	0.3051
144 , 132	0	0.0508
144 , 134	0	0.2542
144 , 136	0	0.1017
144 , 138	0	0.3051
144 , 140	1	0.7627
144 , 142	2	0.7119
144 , 144	0	0.0508
146 , 126	0	0.0339
146 , 128	0	0.1356
146 , 130	0	0.2034
146 , 132	0	0.0339
146 , 134	0	0.1695
146 , 136	1	0.0678
146 , 138	0	0.2034
146 , 140	1	0.5085
146 , 142	0	0.4746
146 , 144	0	0.1017
146 , 146	0	0.0169
148 , 126	0	0.0169
148 , 128	1	0.0678
148 , 130	0	0.1017
148 , 132	0	0.0169
148 , 134	0	0.0847
148 , 136	0	0.0339
148 , 138	0	0.1017
148 , 140	0	0.2542
148 , 142	0	0.2373
148 , 144	0	0.0508
148 , 146	0	0.0339
148 , 148	0	0.0000
Expected number of homozygotes : 4.1864
Observed number of homozygotes : 9
Expected number of heterozygotes: 25.8136
Observed number of heterozygotes: 21
Locus: A115
Genotypes	Observed	Expected
138 , 138	2	11579
140 , 138	7	80000
140 , 140	15	123333
142 , 138	1	14737
142 , 140	0	46667
142 , 142	3	0.3684
152 , 138	0	0.2105
152 , 140	1	0.6667
152 , 142	0	0.1228
152 , 152	0	0.0000
Expected number of homozygotes : 13.8596
Observed number of homozygotes : 20
Expected number of heterozygotes: 15.1404
Observed number of heterozygotes: 9
Locus: A117
Genotypes	Observed	Expected
158 , 158	0	0.0508
160 , 158	1	11695
160 , 160	4	42881
162 , 158	0	0.1017
162 , 160	1	0.7797
162 , 162	0	0.0169
164 , 158	2	16271
164 , 160	13	124746
164 , 162	1	10847
164 , 164	8	84068
Expected number of homozygotes : 12.7627
Observed number of homozygotes : 12
Expected number of heterozygotes: 17.2373
Observed number of heterozygotes: 18
Locus: A120
Genotypes	Observed	Expected
144 , 144	2	0.5091
150 , 144	0	0.1455
150 , 150	0	0.0000
154 , 144	0	0.2909
154 , 150	0	0.0364
154 , 154	0	0.0182
156 , 144	1	23273
156 , 150	1	0.2909
156 , 154	0	0.5818
156 , 156	6	21818
158 , 144	1	11636
158 , 150	0	0.1455
158 , 154	1	0.2909
158 , 156	1	23273
158 , 158	2	0.5091
160 , 144	0	0.4364
160 , 150	0	0.0545
160 , 154	0	0.1091
160 , 156	0	0.8727
160 , 158	1	0.4364
160 , 160	0	0.0545
162 , 144	1	0.2909
162 , 150	0	0.0364
162 , 154	0	0.0727
162 , 156	0	0.5818
162 , 158	0	0.2909
162 , 160	1	0.1091
162 , 162	0	0.0182
164 , 144	1	13091
164 , 150	0	0.1636
164 , 154	0	0.3273
164 , 156	0	26182
164 , 158	0	13091
164 , 160	1	0.4909
164 , 162	0	0.3273
164 , 164	3	0.6545
166 , 144	0	10182
166 , 150	0	0.1273
166 , 154	1	0.2545
166 , 156	1	20364
166 , 158	0	10182
166 , 160	0	0.3818
166 , 162	0	0.2545
166 , 164	1	11455
166 , 166	2	0.3818
Expected number of homozygotes : 4.3273
Observed number of homozygotes : 15
Expected number of heterozygotes: 23.6727
Observed number of heterozygotes: 13
Locus: A122
Genotypes	Observed	Expected
120 , 120	0	0.0000
122 , 120	1	0.8475
122 , 122	21	207627
124 , 120	0	0.1186
124 , 122	5	59322
124 , 124	1	0.3559
126 , 120	0	0.0169
126 , 122	1	0.8475
126 , 124	0	0.1186
126 , 126	0	0.0000
128 , 120	0	0.0169
128 , 122	1	0.8475
128 , 124	0	0.1186
128 , 126	0	0.0169
128 , 128	0	0.0000
Expected number of homozygotes : 21.1186
Observed number of homozygotes : 22
Expected number of heterozygotes: 8.8814
Observed number of heterozygotes: 8
Locus: C103
Genotypes	Observed	Expected
151 , 151	2	28983
154 , 151	0	0.3220
154 , 154	0	0.0000
157 , 151	11	77288
157 , 154	0	0.4068
157 , 157	4	46780
160 , 151	2	12881
160 , 154	0	0.0678
160 , 157	1	16271
160 , 160	0	0.1017
163 , 151	1	32203
163 , 154	1	0.1695
163 , 157	4	40678
163 , 160	1	0.6780
163 , 163	1	0.7627
166 , 151	1	0.6441
166 , 154	0	0.0339
166 , 157	0	0.8136
166 , 160	0	0.1356
166 , 163	1	0.3390
166 , 166	0	0.0169
Expected number of homozygotes : 8.4576
Observed number of homozygotes : 7
Expected number of heterozygotes: 21.5424
Observed number of heterozygotes: 23
Locus: C104
Genotypes	Observed	Expected
141 , 141	3	13684
144 , 141	3	70702
144 , 144	11	81579
147 , 141	1	0.2281
147 , 144	0	0.5439
147 , 147	0	0.0000
150 , 141	3	29649
150 , 144	6	70702
150 , 147	0	0.2281
150 , 150	2	13684
Expected number of homozygotes : 10.8947
Observed number of homozygotes : 16
Expected number of heterozygotes: 18.1053
Observed number of heterozygotes: 13
Locus: D4
Genotypes	Observed	Expected
153 , 153	0	0.0169
156 , 153	0	0.4068
156 , 156	4	11186
159 , 153	1	13220
159 , 156	4	79322
159 , 159	15	125593
162 , 153	1	0.2373
162 , 156	0	14237
162 , 159	4	46271
162 , 162	1	0.3559
Expected number of homozygotes : 14.0508
Observed number of homozygotes : 20
Expected number of heterozygotes: 15.9492
Observed number of heterozygotes: 10
Locus: D8
Genotypes	Observed	Expected
146 , 146	0	0.0000
149 , 146	1	0.1695
149 , 149	1	0.7627
152 , 146	0	0.6780
152 , 149	6	67797
152 , 152	14	132203
155 , 146	0	0.1356
155 , 149	1	13559
155 , 152	6	54237
155 , 155	0	0.4746
158 , 146	0	0.0169
158 , 149	0	0.1695
158 , 152	0	0.6780
158 , 155	1	0.1356
158 , 158	0	0.0000
Expected number of homozygotes : 14.4576
Observed number of homozygotes : 15
Expected number of heterozygotes: 15.5424
Observed number of heterozygotes: 15
Locus: D12
Genotypes	Observed	Expected
147 , 147	0	0.0000
156 , 147	1	0.3273
156 , 156	2	27818
159 , 147	0	0.3455
159 , 156	8	62182
159 , 159	4	31091
162 , 147	0	0.3273
162 , 156	5	58909
162 , 159	3	62182
162 , 162	5	27818
Expected number of homozygotes : 8.6727
Observed number of homozygotes : 11
Expected number of heterozygotes: 19.3273
Observed number of heterozygotes: 17
Locus: D105
Genotypes	Observed	Expected
145 , 145	0	0.0169
149 , 145	0	0.0339
149 , 149	0	0.0000
151 , 145	0	0.1356
151 , 149	0	0.0678
151 , 151	1	0.1017
153 , 145	0	0.3390
153 , 149	0	0.1695
153 , 151	0	0.6780
153 , 153	3	0.7627
155 , 145	2	12542
155 , 149	1	0.6271
155 , 151	1	25085
155 , 153	1	62712
155 , 155	15	112881
157 , 145	0	0.2034
157 , 149	0	0.1017
157 , 151	1	0.4068
157 , 153	3	10169
157 , 155	2	37627
157 , 157	0	0.2542
Expected number of homozygotes : 12.4237
Observed number of homozygotes : 19
Expected number of heterozygotes: 17.5763
Observed number of heterozygotes: 11
Pop: Concordia
Locus: A7
Genotypes	Observed	Expected
124 , 124	0	0.0000
126 , 124	0	0.2063
126 , 126	3	12381
128 , 124	0	0.1905
128 , 126	1	24762
128 , 128	2	10476
130 , 124	0	0.3492
130 , 126	4	45397
130 , 128	4	41905
130 , 130	6	36667
132 , 124	0	0.1111
132 , 126	1	14444
132 , 128	3	13333
132 , 130	1	24444
132 , 132	1	0.3333
134 , 124	0	0.0317
134 , 126	0	0.4127
134 , 128	0	0.3810
134 , 130	1	0.6984
134 , 132	0	0.2222
134 , 134	0	0.0159
136 , 124	1	0.0476
136 , 126	0	0.6190
136 , 128	0	0.5714
136 , 130	0	10476
136 , 132	0	0.3333
136 , 134	0	0.0952
136 , 136	0	0.0476
144 , 124	0	0.0159
144 , 126	0	0.2063
144 , 128	0	0.1905
144 , 130	0	0.3492
144 , 132	0	0.1111
144 , 134	0	0.0317
144 , 136	1	0.0476
144 , 144	0	0.0000
146 , 124	0	0.0159
146 , 126	0	0.2063
146 , 128	0	0.1905
146 , 130	0	0.3492
146 , 132	0	0.1111
146 , 134	0	0.0317
146 , 136	1	0.0476
146 , 144	0	0.0159
146 , 146	0	0.0000
152 , 124	0	0.0159
152 , 126	1	0.2063
152 , 128	0	0.1905
152 , 130	0	0.3492
152 , 132	0	0.1111
152 , 134	0	0.0317
152 , 136	0	0.0476
152 , 144	0	0.0159
152 , 146	0	0.0159
152 , 152	0	0.0000
156 , 124	0	0.0159
156 , 126	0	0.2063
156 , 128	0	0.1905
156 , 130	0	0.3492
156 , 132	0	0.1111
156 , 134	1	0.0317
156 , 136	0	0.0476
156 , 144	0	0.0159
156 , 146	0	0.0159
156 , 152	0	0.0159
156 , 156	0	0.0000
Expected number of homozygotes : 6.3492
Observed number of homozygotes : 12
Expected number of heterozygotes: 25.6508
Observed number of heterozygotes: 20
Locus: A10
Genotypes	Observed	Expected
148 , 148	11	97541
150 , 148	11	137705
150 , 150	6	45246
152 , 148	2	17213
152 , 150	1	11803
152 , 152	0	0.0492
Expected number of homozygotes : 14.3279
Observed number of homozygotes : 17
Expected number of heterozygotes: 16.6721
Observed number of heterozygotes: 14
Locus: A102
Genotypes	Observed	Expected
135 , 135	0	0.0000
143 , 135	0	0.3934
143 , 143	6	45246
145 , 135	0	0.0492
145 , 143	0	11803
145 , 145	1	0.0492
147 , 135	0	0.0820
147 , 143	1	19672
147 , 145	0	0.2459
147 , 147	1	0.1639
149 , 135	0	0.0984
149 , 143	2	23607
149 , 145	0	0.2951
149 , 147	1	0.4918
149 , 149	1	0.2459
151 , 135	0	0.0656
151 , 143	1	15738
151 , 145	1	0.1967
151 , 147	0	0.3279
151 , 149	1	0.3934
151 , 151	0	0.0984
153 , 135	0	0.1148
153 , 143	1	27541
153 , 145	0	0.3443
153 , 147	0	0.5738
153 , 149	0	0.6885
153 , 151	0	0.4590
153 , 153	3	0.3443
155 , 135	1	0.0820
155 , 143	1	19672
155 , 145	0	0.2459
155 , 147	0	0.4098
155 , 149	0	0.4918
155 , 151	1	0.3279
155 , 153	0	0.5738
155 , 155	1	0.1639
157 , 135	0	0.0492
157 , 143	3	11803
157 , 145	0	0.1475
157 , 147	0	0.2459
157 , 149	0	0.2951
157 , 151	0	0.1967
157 , 153	0	0.3443
157 , 155	0	0.2459
157 , 157	0	0.0492
159 , 135	0	0.0492
159 , 143	3	11803
159 , 145	0	0.1475
159 , 147	0	0.2459
159 , 149	0	0.2951
159 , 151	0	0.1967
159 , 153	0	0.3443
159 , 155	0	0.2459
159 , 157	0	0.1475
159 , 159	0	0.0492
163 , 135	0	0.0164
163 , 143	0	0.3934
163 , 145	0	0.0492
163 , 147	1	0.0820
163 , 149	0	0.0984
163 , 151	0	0.0656
163 , 153	0	0.1148
163 , 155	0	0.0820
163 , 157	0	0.0492
163 , 159	0	0.0492
163 , 163	0	0.0000
Expected number of homozygotes : 5.6885
Observed number of homozygotes : 13
Expected number of heterozygotes: 25.3115
Observed number of heterozygotes: 18
Locus: A112
Genotypes	Observed	Expected
128 , 128	0	0.2381
130 , 128	2	0.9524
130 , 130	0	0.7143
132 , 128	0	0.7619
132 , 130	1	12698
132 , 132	1	0.4444
134 , 128	0	0.5714
134 , 130	3	0.9524
134 , 132	1	0.7619
134 , 134	0	0.2381
136 , 128	1	13333
136 , 130	2	22222
136 , 132	1	17778
136 , 134	0	13333
136 , 136	3	14444
138 , 128	0	0.6667
138 , 130	1	11111
138 , 132	3	0.8889
138 , 134	0	0.6667
138 , 136	0	15556
138 , 138	1	0.3333
140 , 128	1	0.4762
140 , 130	0	0.7937
140 , 132	0	0.6349
140 , 134	1	0.4762
140 , 136	1	11111
140 , 138	0	0.5556
140 , 140	1	0.1587
142 , 128	1	0.3810
142 , 130	0	0.6349
142 , 132	0	0.5079
142 , 134	1	0.3810
142 , 136	1	0.8889
142 , 138	1	0.4444
142 , 140	0	0.3175
142 , 142	0	0.0952
144 , 128	1	0.2857
144 , 130	1	0.4762
144 , 132	0	0.3810
144 , 134	0	0.2857
144 , 136	1	0.6667
144 , 138	0	0.3333
144 , 140	0	0.2381
144 , 142	0	0.1905
144 , 144	0	0.0476
148 , 128	0	0.0952
148 , 130	0	0.1587
148 , 132	0	0.1270
148 , 134	0	0.0952
148 , 136	1	0.2222
148 , 138	0	0.1111
148 , 140	0	0.0794
148 , 142	0	0.0635
148 , 144	0	0.0476
148 , 148	0	0.0000
Expected number of homozygotes : 3.7143
Observed number of homozygotes : 6
Expected number of heterozygotes: 28.2857
Observed number of heterozygotes: 26
Locus: A115
Genotypes	Observed	Expected
136 , 136	0	0.0159
138 , 136	2	11746
138 , 138	12	105714
140 , 136	0	0.4762
140 , 138	4	88095
140 , 140	4	16667
142 , 136	0	0.0952
142 , 138	3	17619
142 , 140	0	0.7143
142 , 142	0	0.0476
144 , 136	0	0.0952
144 , 138	2	17619
144 , 140	1	0.7143
144 , 142	0	0.1429
144 , 144	0	0.0476
148 , 136	0	0.0952
148 , 138	2	17619
148 , 140	1	0.7143
148 , 142	0	0.1429
148 , 144	0	0.1429
148 , 148	0	0.0476
152 , 136	0	0.0317
152 , 138	0	0.5873
152 , 140	1	0.2381
152 , 142	0	0.0476
152 , 144	0	0.0476
152 , 148	0	0.0476
152 , 152	0	0.0000
Expected number of homozygotes : 12.3968
Observed number of homozygotes : 16
Expected number of heterozygotes: 19.6032
Observed number of heterozygotes: 16
Locus: A117
Genotypes	Observed	Expected
152 , 152	0	0.0164
156 , 152	2	0.3607
156 , 156	0	0.9016
158 , 152	0	0.0656
158 , 156	1	0.3607
158 , 158	0	0.0164
160 , 152	0	0.7541
160 , 156	3	41475
160 , 158	0	0.7541
160 , 160	7	41475
162 , 152	0	0.2295
162 , 156	4	12623
162 , 158	0	0.2295
162 , 160	1	26393
162 , 162	0	0.3443
164 , 152	0	0.2295
164 , 156	0	12623
164 , 158	1	0.2295
164 , 160	2	26393
164 , 162	0	0.8033
164 , 164	2	0.3443
166 , 152	0	0.2951
166 , 156	1	16230
166 , 158	0	0.2951
166 , 160	2	33934
166 , 162	2	10328
166 , 164	0	10328
166 , 166	2	0.5902
168 , 152	0	0.0328
168 , 156	0	0.1803
168 , 158	0	0.0328
168 , 160	1	0.3770
168 , 162	0	0.1148
168 , 164	0	0.1148
168 , 166	0	0.1475
168 , 168	0	0.0000
Expected number of homozygotes : 6.3607
Observed number of homozygotes : 11
Expected number of heterozygotes: 24.6393
Observed number of heterozygotes: 20
Locus: A120
Genotypes	Observed	Expected
148 , 148	2	0.3333
150 , 148	0	0.4444
150 , 150	0	0.0952
152 , 148	0	0.8889
152 , 150	0	0.5079
152 , 152	3	0.4444
154 , 148	1	0.8889
154 , 150	0	0.5079
154 , 152	0	10159
154 , 154	2	0.4444
156 , 148	0	0.8889
156 , 150	0	0.5079
156 , 152	0	10159
156 , 154	1	10159
156 , 156	1	0.4444
158 , 148	1	11111
158 , 150	1	0.6349
158 , 152	0	12698
158 , 154	2	12698
158 , 156	1	12698
158 , 158	1	0.7143
160 , 148	1	0.8889
160 , 150	2	0.5079
160 , 152	0	10159
160 , 154	0	10159
160 , 156	3	10159
160 , 158	0	12698
160 , 160	1	0.4444
162 , 148	0	0.4444
162 , 150	1	0.2540
162 , 152	2	0.5079
162 , 154	0	0.5079
162 , 156	0	0.5079
162 , 158	1	0.6349
162 , 160	0	0.5079
162 , 162	0	0.0952
164 , 148	0	0.5556
164 , 150	0	0.3175
164 , 152	0	0.6349
164 , 154	0	0.6349
164 , 156	1	0.6349
164 , 158	2	0.7937
164 , 160	0	0.6349
164 , 162	0	0.3175
164 , 164	1	0.1587
166 , 148	0	0.2222
166 , 150	0	0.1270
166 , 152	0	0.2540
166 , 154	0	0.2540
166 , 156	0	0.2540
166 , 158	0	0.3175
166 , 160	0	0.2540
166 , 162	0	0.1270
166 , 164	0	0.1587
166 , 166	1	0.0159
Expected number of homozygotes : 3.1905
Observed number of homozygotes : 12
Expected number of heterozygotes: 28.8095
Observed number of heterozygotes: 20
Locus: A122
Genotypes	Observed	Expected
112 , 112	2	0.1639
114 , 112	0	0.3279
114 , 114	0	0.0984
116 , 112	0	0.2459
116 , 114	0	0.1967
116 , 116	1	0.0492
118 , 112	0	0.1639
118 , 114	0	0.1311
118 , 116	0	0.0984
118 , 118	0	0.0164
120 , 112	0	0.5738
120 , 114	2	0.4590
120 , 116	0	0.3443
120 , 118	0	0.2295
120 , 120	0	0.3443
122 , 112	1	22951
122 , 114	2	18361
122 , 116	0	13770
122 , 118	2	0.9180
122 , 120	3	32131
122 , 122	6	61967
124 , 112	0	0.5738
124 , 114	0	0.4590
124 , 116	0	0.3443
124 , 118	0	0.2295
124 , 120	1	0.8033
124 , 122	4	32131
124 , 124	1	0.3443
126 , 112	0	0.4098
126 , 114	0	0.3279
126 , 116	1	0.2459
126 , 118	0	0.1639
126 , 120	1	0.5738
126 , 122	3	22951
126 , 124	0	0.5738
126 , 126	0	0.1639
128 , 112	0	0.0820
128 , 114	0	0.0656
128 , 116	0	0.0492
128 , 118	0	0.0328
128 , 120	0	0.1148
128 , 122	1	0.4590
128 , 124	0	0.1148
128 , 126	0	0.0820
128 , 128	0	0.0000
Expected number of homozygotes : 7.3770
Observed number of homozygotes : 10
Expected number of heterozygotes: 23.6230
Observed number of heterozygotes: 21
Locus: C103
Genotypes	Observed	Expected
142 , 142	0	0.0000
148 , 142	0	0.0476
148 , 148	0	0.0476
151 , 142	0	0.1746
151 , 148	0	0.5238
151 , 151	0	0.8730
154 , 142	0	0.1111
154 , 148	0	0.3333
154 , 151	0	12222
154 , 154	0	0.3333
157 , 142	0	0.1746
157 , 148	1	0.5238
157 , 151	5	19206
157 , 154	1	12222
157 , 157	1	0.8730
160 , 142	1	0.2698
160 , 148	2	0.8095
160 , 151	4	29683
160 , 154	3	18889
160 , 157	1	29683
160 , 160	1	21587
163 , 142	0	0.1429
163 , 148	0	0.4286
163 , 151	1	15714
163 , 154	3	10000
163 , 157	1	15714
163 , 160	2	24286
163 , 163	1	0.5714
166 , 142	0	0.0317
166 , 148	0	0.0952
166 , 151	1	0.3492
166 , 154	0	0.2222
166 , 157	0	0.3492
166 , 160	1	0.5397
166 , 163	0	0.2857
166 , 166	0	0.0159
169 , 142	0	0.0159
169 , 148	0	0.0476
169 , 151	0	0.1746
169 , 154	0	0.1111
169 , 157	0	0.1746
169 , 160	0	0.2698
169 , 163	0	0.1429
169 , 166	0	0.0317
169 , 169	0	0.0000
172 , 142	0	0.0317
172 , 148	0	0.0952
172 , 151	0	0.3492
172 , 154	0	0.2222
172 , 157	0	0.3492
172 , 160	1	0.5397
172 , 163	0	0.2857
172 , 166	0	0.0635
172 , 169	1	0.0317
172 , 172	0	0.0159
Expected number of homozygotes : 4.8889
Observed number of homozygotes : 3
Expected number of heterozygotes: 27.1111
Observed number of heterozygotes: 29
Locus: C104
Genotypes	Observed	Expected
138 , 138	0	0.0000
141 , 138	0	0.1429
141 , 141	0	0.5714
144 , 138	1	0.6825
144 , 141	7	61429
144 , 144	15	143333
147 , 138	0	0.0159
147 , 141	0	0.1429
147 , 144	1	0.6825
147 , 147	0	0.0000
150 , 138	0	0.1587
150 , 141	2	14286
150 , 144	4	68254
150 , 147	0	0.1587
150 , 150	2	0.7143
Expected number of homozygotes : 15.6190
Observed number of homozygotes : 17
Expected number of heterozygotes: 16.3810
Observed number of heterozygotes: 15
Locus: D4
Genotypes	Observed	Expected
153 , 153	0	0.0159
156 , 153	0	0.0635
156 , 156	0	0.0159
159 , 153	1	13016
159 , 156	1	13016
159 , 159	13	130159
162 , 153	1	0.6032
162 , 156	1	0.6032
162 , 159	13	123651
162 , 162	2	27143
Expected number of homozygotes : 15.7619
Observed number of homozygotes : 15
Expected number of heterozygotes: 16.2381
Observed number of heterozygotes: 17
Locus: D8
Genotypes	Observed	Expected
149 , 149	0	0.0000
152 , 149	1	0.9524
152 , 152	28	280952
155 , 149	0	0.0476
155 , 152	3	28571
155 , 155	0	0.0476
Expected number of homozygotes : 28.1429
Observed number of homozygotes : 28
Expected number of heterozygotes: 3.8571
Observed number of heterozygotes: 4
Locus: D12
Genotypes	Observed	Expected
156 , 156	13	117619
159 , 156	12	99048
159 , 159	0	19048
162 , 156	1	55714
162 , 159	4	22857
162 , 162	2	0.5714
Expected number of homozygotes : 14.2381
Observed number of homozygotes : 15
Expected number of heterozygotes: 17.7619
Observed number of heterozygotes: 17
Locus: D105
Genotypes	Observed	Expected
137 , 137	0	0.0000
143 , 137	0	0.0159
143 , 143	0	0.0000
145 , 137	0	0.0159
145 , 143	0	0.0159
145 , 145	0	0.0000
151 , 137	0	0.0159
151 , 143	0	0.0159
151 , 145	0	0.0159
151 , 151	0	0.0000
155 , 137	1	0.8254
155 , 143	1	0.8254
155 , 145	1	0.8254
155 , 151	1	0.8254
155 , 155	20	210476
157 , 137	0	0.1270
157 , 143	0	0.1270
157 , 145	0	0.1270
157 , 151	0	0.1270
157 , 155	8	66032
157 , 157	0	0.4444
Expected number of homozygotes : 21.4921
Observed number of homozygotes : 20
Expected number of heterozygotes: 10.5079
Observed number of heterozygotes: 12
Pop: Puerto Yerua
Locus: A7
Genotypes	Observed	Expected
122 , 122	0	0.0000
124 , 122	0	0.0351
124 , 124	0	0.0175
126 , 122	1	0.1930
126 , 124	0	0.3860
126 , 126	3	0.9649
128 , 122	0	0.1053
128 , 124	1	0.2105
128 , 126	0	11579
128 , 128	0	0.2632
130 , 122	0	0.3860
130 , 124	0	0.7719
130 , 126	2	42456
130 , 128	3	23158
130 , 130	5	40526
132 , 122	0	0.2281
132 , 124	1	0.4561
132 , 126	1	25088
132 , 128	2	13684
132 , 130	5	50175
132 , 132	2	13684
134 , 122	0	0.0351
134 , 124	0	0.0702
134 , 126	1	0.3860
134 , 128	0	0.2105
134 , 130	1	0.7719
134 , 132	0	0.4561
134 , 134	0	0.0175
136 , 122	0	0.0175
136 , 124	0	0.0351
136 , 126	0	0.1930
136 , 128	0	0.1053
136 , 130	1	0.3860
136 , 132	0	0.2281
136 , 134	0	0.0351
136 , 136	0	0.0000
Expected number of homozygotes : 6.6842
Observed number of homozygotes : 10
Expected number of heterozygotes: 22.3158
Observed number of heterozygotes: 19
Locus: A10
Genotypes	Observed	Expected
148 , 148	5	46000
150 , 148	13	129636
150 , 150	8	84545
152 , 148	0	0.8364
152 , 150	2	11273
152 , 152	0	0.0182
Expected number of homozygotes : 13.0727
Observed number of homozygotes : 13
Expected number of heterozygotes: 14.9273
Observed number of heterozygotes: 15
Locus: A102
Genotypes	Observed	Expected
143 , 143	2	0.2727
147 , 143	0	0.2182
147 , 147	1	0.0182
149 , 143	0	0.8727
149 , 147	0	0.2909
149 , 149	2	0.5091
151 , 143	2	32727
151 , 147	0	10909
151 , 149	2	43636
151 , 151	12	79091
153 , 143	0	0.1091
153 , 147	0	0.0364
153 , 149	1	0.1455
153 , 151	0	0.5455
153 , 153	0	0.0000
157 , 143	0	0.2182
157 , 147	0	0.0727
157 , 149	1	0.2909
157 , 151	1	10909
157 , 153	0	0.0364
157 , 157	0	0.0182
159 , 143	0	0.1091
159 , 147	0	0.0364
159 , 149	0	0.1455
159 , 151	1	0.5455
159 , 153	0	0.0182
159 , 157	0	0.0364
159 , 159	0	0.0000
163 , 143	0	0.6545
163 , 147	0	0.2182
163 , 149	0	0.8727
163 , 151	0	32727
163 , 153	0	0.1091
163 , 157	0	0.2182
163 , 159	0	0.1091
163 , 163	3	0.2727
Expected number of homozygotes : 9.0000
Observed number of homozygotes : 20
Expected number of heterozygotes: 19.0000
Observed number of heterozygotes: 8
Locus: A112
Genotypes	Observed	Expected
124 , 124	0	0.0182
128 , 124	0	0.0364
128 , 128	0	0.0000
130 , 124	0	0.1818
130 , 128	0	0.0909
130 , 130	0	0.1818
132 , 124	0	0.1455
132 , 128	0	0.0727
132 , 130	0	0.3636
132 , 132	0	0.1091
134 , 124	0	0.3273
134 , 128	0	0.1636
134 , 130	3	0.8182
134 , 132	2	0.6545
134 , 134	0	0.6545
136 , 124	0	0.2182
136 , 128	0	0.1091
136 , 130	0	0.5455
136 , 132	1	0.4364
136 , 134	0	0.9818
136 , 136	0	0.2727
138 , 124	1	0.4727
138 , 128	0	0.2364
138 , 130	1	11818
138 , 132	1	0.9455
138 , 134	1	21273
138 , 136	1	14182
138 , 138	2	14182
140 , 124	1	0.1818
140 , 128	1	0.0909
140 , 130	0	0.4545
140 , 132	0	0.3636
140 , 134	1	0.8182
140 , 136	0	0.5455
140 , 138	2	11818
140 , 140	0	0.1818
142 , 124	0	0.0727
142 , 128	0	0.0364
142 , 130	0	0.1818
142 , 132	0	0.1455
142 , 134	1	0.3273
142 , 136	1	0.2182
142 , 138	0	0.4727
142 , 140	0	0.1818
142 , 142	0	0.0182
144 , 124	0	0.1818
144 , 128	0	0.0909
144 , 130	0	0.4545
144 , 132	0	0.3636
144 , 134	0	0.8182
144 , 136	3	0.5455
144 , 138	2	11818
144 , 140	0	0.4545
144 , 142	0	0.1818
144 , 144	0	0.1818
146 , 124	0	0.0727
146 , 128	0	0.0364
146 , 130	0	0.1818
146 , 132	0	0.1455
146 , 134	0	0.3273
146 , 136	0	0.2182
146 , 138	0	0.4727
146 , 140	0	0.1818
146 , 142	0	0.0727
146 , 144	0	0.1818
146 , 146	1	0.0182
148 , 124	0	0.0727
148 , 128	0	0.0364
148 , 130	1	0.1818
148 , 132	0	0.1455
148 , 134	1	0.3273
148 , 136	0	0.2182
148 , 138	0	0.4727
148 , 140	0	0.1818
148 , 142	0	0.0727
148 , 144	0	0.1818
148 , 146	0	0.0727
148 , 148	0	0.0182
Expected number of homozygotes : 3.0727
Observed number of homozygotes : 3
Expected number of heterozygotes: 24.9273
Observed number of heterozygotes: 25
Locus: A115
Genotypes	Observed	Expected
136 , 136	0	0.0182
138 , 136	2	11636
138 , 138	12	90182
140 , 136	0	0.6545
140 , 138	4	104727
140 , 140	6	27818
144 , 136	0	0.1455
144 , 138	2	23273
144 , 140	2	13091
144 , 144	0	0.1091
Expected number of homozygotes : 11.9273
Observed number of homozygotes : 18
Expected number of heterozygotes: 16.0727
Observed number of heterozygotes: 10
Locus: A117
Genotypes	Observed	Expected
150 , 150	0	0.0000
152 , 150	0	0.0175
152 , 152	0	0.0000
154 , 150	0	0.0526
154 , 152	0	0.0526
154 , 154	0	0.0526
156 , 150	1	0.0351
156 , 152	0	0.0351
156 , 154	0	0.1053
156 , 156	0	0.0175
160 , 150	0	0.2105
160 , 152	0	0.2105
160 , 154	0	0.6316
160 , 156	0	0.4211
160 , 160	4	11579
162 , 150	0	0.2632
162 , 152	1	0.2632
162 , 154	0	0.7895
162 , 156	0	0.5263
162 , 160	1	31579
162 , 162	4	18421
164 , 150	0	0.2281
164 , 152	0	0.2281
164 , 154	3	0.6842
164 , 156	1	0.4561
164 , 160	3	27368
164 , 162	1	34211
164 , 164	2	13684
166 , 150	0	0.1930
166 , 152	0	0.1930
166 , 154	0	0.5789
166 , 156	0	0.3860
166 , 160	0	23158
166 , 162	4	28947
166 , 164	1	25088
166 , 166	3	0.9649
Expected number of homozygotes : 5.4035
Observed number of homozygotes : 13
Expected number of heterozygotes: 23.5965
Observed number of heterozygotes: 16
Locus: A120
Genotypes	Observed	Expected
148 , 148	1	0.9649
150 , 148	0	0.7719
150 , 150	1	0.1053
152 , 148	1	0.5789
152 , 150	0	0.2105
152 , 152	0	0.0526
154 , 148	5	21228
154 , 150	0	0.7719
154 , 152	1	0.5789
154 , 154	0	0.9649
156 , 148	1	21228
156 , 150	2	0.7719
156 , 152	1	0.5789
156 , 154	3	21228
156 , 156	1	0.9649
158 , 148	1	0.1930
158 , 150	0	0.0702
158 , 152	0	0.0526
158 , 154	0	0.1930
158 , 156	0	0.1930
158 , 158	0	0.0000
160 , 148	1	28947
160 , 150	0	10526
160 , 152	0	0.7895
160 , 154	2	28947
160 , 156	2	28947
160 , 158	0	0.2632
160 , 160	4	18421
164 , 148	0	0.3860
164 , 150	0	0.1404
164 , 152	0	0.1053
164 , 154	0	0.3860
164 , 156	0	0.3860
164 , 158	0	0.0351
164 , 160	2	0.5263
164 , 164	0	0.0175
Expected number of homozygotes : 4.9123
Observed number of homozygotes : 7
Expected number of heterozygotes: 24.0877
Observed number of heterozygotes: 22
Locus: A122
Genotypes	Observed	Expected
114 , 114	1	0.1053
116 , 114	0	0.2807
116 , 116	0	0.1053
118 , 114	1	0.7018
118 , 116	0	0.7018
118 , 118	2	0.7895
120 , 114	1	11228
120 , 116	3	11228
120 , 118	1	28070
120 , 120	3	21053
122 , 114	0	10526
122 , 116	1	10526
122 , 118	4	26316
122 , 120	2	42105
122 , 122	1	18421
124 , 114	0	0.3509
124 , 116	0	0.3509
124 , 118	0	0.8772
124 , 120	2	14035
124 , 122	3	13158
124 , 124	0	0.1754
126 , 114	0	0.2807
126 , 116	0	0.2807
126 , 118	0	0.7018
126 , 120	1	11228
126 , 122	3	10526
126 , 124	0	0.3509
126 , 126	0	0.1053
Expected number of homozygotes : 5.2281
Observed number of homozygotes : 7
Expected number of heterozygotes: 23.7719
Observed number of heterozygotes: 22
Locus: C103
Genotypes	Observed	Expected
148 , 148	0	0.0000
151 , 148	0	0.1228
151 , 151	0	0.3684
154 , 148	1	0.2105
154 , 151	4	14737
154 , 154	1	11579
157 , 148	0	0.2105
157 , 151	0	14737
157 , 154	1	25263
157 , 157	3	11579
160 , 148	0	0.4035
160 , 151	3	28246
160 , 154	4	48421
160 , 157	5	48421
160 , 160	5	44386
163 , 148	0	0.0526
163 , 151	0	0.3684
163 , 154	0	0.6316
163 , 157	0	0.6316
163 , 160	1	12105
163 , 163	1	0.0526
Expected number of homozygotes : 7.1754
Observed number of homozygotes : 10
Expected number of heterozygotes: 21.8246
Observed number of heterozygotes: 19
Locus: C104
Genotypes	Observed	Expected
141 , 141	0	0.1132
144 , 141	4	28679
144 , 144	16	132642
147 , 141	0	0.4528
147 , 144	0	43019
147 , 147	3	0.2830
150 , 141	0	0.3019
150 , 144	2	28679
150 , 147	0	0.4528
150 , 150	1	0.1132
153 , 141	0	0.1509
153 , 144	0	14340
153 , 147	0	0.2264
153 , 150	0	0.1509
153 , 153	1	0.0189
Expected number of homozygotes : 13.7925
Observed number of homozygotes : 21
Expected number of heterozygotes: 13.2075
Observed number of heterozygotes: 6
Locus: D4
Genotypes	Observed	Expected
156 , 156	0	0.1053
159 , 156	1	21754
159 , 159	8	81579
162 , 156	3	14035
162 , 159	12	108772
162 , 162	2	33333
165 , 156	0	0.2105
165 , 159	2	16316
165 , 162	1	10526
165 , 165	0	0.0526
Expected number of homozygotes : 11.6491
Observed number of homozygotes : 10
Expected number of heterozygotes: 17.3509
Observed number of heterozygotes: 19
Locus: D8
Genotypes	Observed	Expected
152 , 152	24	197895
155 , 152	0	25263
155 , 155	1	0.0526
158 , 152	0	58947
158 , 155	1	0.3684
158 , 158	3	0.3684
Expected number of homozygotes : 20.2105
Observed number of homozygotes : 28
Expected number of heterozygotes: 8.7895
Observed number of heterozygotes: 1
Locus: D12
Genotypes	Observed	Expected
156 , 156	13	110526
159 , 156	3	63158
159 , 159	2	0.7895
162 , 156	7	75789
162 , 159	3	21053
162 , 162	1	11579
Expected number of homozygotes : 13.0000
Observed number of homozygotes : 16
Expected number of heterozygotes: 16.0000
Observed number of heterozygotes: 13
Locus: D105
Genotypes	Observed	Expected
143 , 143	0	0.0000
153 , 143	0	0.0175
153 , 153	0	0.0000
155 , 143	1	0.7895
155 , 153	1	0.7895
155 , 155	18	173684
157 , 143	0	0.1579
157 , 153	0	0.1579
157 , 155	7	71053
157 , 157	1	0.6316
159 , 143	0	0.0351
159 , 153	0	0.0351
159 , 155	0	15789
159 , 157	0	0.3158
159 , 159	1	0.0175
Expected number of homozygotes : 18.0175
Observed number of homozygotes : 20
Expected number of heterozygotes: 10.9825
Observed number of heterozygotes: 9
